# Supplementary material for: Evolutionary rates at codon sites may be used to align sequences and infer protein domain function
Source: BMC Bioinformatics. 2010 Mar 24;11:151. doi: 10.1186/1471-2105-11-151 (PMC2851608; doi:10.1186/1471-2105-11-151)
Supplement: Additional file 1 — FIRE script. Python code for the FIRE algorithm. [file 1471-2105-11-151-S1.PY]

from optparse import OptionParser


import math
import re
import sys
import random
import copy
import StringIO

regsearch1 = "(\d+\.\d+) *\+-"
regsearch2 = "\) +(\d+\.\d+)"


def InitStuff():
    usage = "usage: %prog [option] file1 cols1 file2 cols2"
    parser = OptionParser(usage=usage)
    parser.add_option("-c","--cutoff",dest="cutoff",
                  default= "1.5",
		  metavar="INT",
                  help = " maximum omega cut-ff"),
    parser.add_option("-G","--gnuplot",dest="gnuplot",
                  action = "store_true",
                  default= False,
                  help = " don't produce picture"),
    parser.add_option("-H","--histogram",dest="histo",
                  action = "store_true",
                  default= False,
                  help = " produce histogram"),
    parser.add_option("-d","--data",dest="data",
                  action = "store_true",
                  default= False,
                  help = " use !!DATA to identify data"),
    parser.add_option("-e","--eps",dest="eps",
                  default = "",
                  metavar = "FILE",
                  help = " plot as postscript"),
    parser.add_option("-w","--window_len",dest="window_len",
                  default = "1,5,10",
                  metavar = "INT,INT,INT",
                  help = " windows to be shown")
    parser.add_option("-g","--gop",dest="gop",
                  default = "-0.5",
                  metavar = "FLOAT",
                  help = " gap open penalty")
    parser.add_option("-x","--gep",dest="gep",
                  default = "-0.1",
                  metavar = "FLOAT",
                  help = " gap extension penalty")
    parser.add_option("-R","--random",dest="random",
                   default = "",
                   metavar = "INT",
                   help = "random trials")
    parser.add_option("-r","--regexp",dest="regexp",
                   default = "m3",
                   metavar = "regexp",
                   help = "position of omega value")
    parser.add_option("-p","--perturb",dest="perturb",
                   default = "",
                   metavar = "FLOAT",
                   help = "random trials")
    parser.add_option("-s","--seqalign",dest="seqalign",
                  action = "store_true",
                  default = False,
                  help = "produce alignment")
    parser.add_option("-f","--seqformat",dest="seqformat",
                  default = "fasta",
                  metavar = "SeqFormat",
                  help = "format for sequence files")

    return parser


def get_cols(col_arg):
    elts = col_arg.split(",")
    cols = []
    for n in elts:
        mm = re.search("\A(\d+)\Z",n)
        if mm: 
            num = [int(mm.group(1))]
        else:
            mm = re.search("\A(\d+)-(\d+)\Z",n)
            if mm:
                num = range(int(mm.group(1)),int(mm.group(2))+1)
            else:
                sys.exit("Can't parse the argument <%s>\n"%n)
        cols = cols + num
    return cols


def get_data(fname):
    data = []
    f = open(fname)
    if options.data:
       for row in f:
           if "!!DATA" in row: break
    prot = ""
    for row in f:
        if "!!DATA" in row: break
        curr = []
        mm = re.search(options.regexp, row)
        if mm:
            aa  = mm.group(1)
            val = mm.group(2)
            curr.append(float(val))
        else:
            print "The row <%s> is not in the right format"%(row)
            sys.exit
        data.append(curr)
        prot = prot+aa
    return (prot,data)


def dist(a,b):
    sqr = 0
    sum=0
    diff=0
    for i in range(len(a)):
        diff = float(CUT_OFF_DELTA-min(CUT_OFF_DELTA,abs(a[i]-b[i])))/CUT_OFF_DELTA
        sum  = sum+diff
    return diff

up=0
diag=1
left=2

def do_align(data1, data2,dmat, direct):
   up=0
   diag=1
   left=2
   for i1 in range(1,n1+1):
       dmat[up][i1][0]=dmat[diag][i1][0]=dmat[left][i1][0]=(i1-1)*gep+gop
       direct[up][i1][0]=direct[diag][i1][0]=direct[left][i1][0]='U'
   for i2 in range(1,n2+1):
       dmat[up][0][i2]=dmat[diag][0][i2]=dmat[left][0][i2]=(i2-1)*gep+gop
       direct[up][0][i2]=direct[diag][0][i2]=direct[left][0][i2]='L'
   for i1 in range(0,n1):
       for i2 in range(0,n2):
           cost = dist(data1[i1],data2[i2])
           # level 1  -- diagonal
           optD =  cost + dmat[diag][i1][i2]
           optU =  gop  + dmat[up][i1][i2+1]
           optL =  gop + dmat[left][i1+1][i2]
           if optD > optL and optD > optU:
               direct[diag][i1+1][i2+1]='D'
               dmat[diag][i1+1][i2+1] = optD
           elif optL > optU:
               direct[diag][i1+1][i2+1]='L'
               dmat[diag][i1+1][i2+1] = optL
           else:
               direct[diag][i1+1][i2+1]='U'
               dmat[diag][i1+1][i2+1] = optU
           #level 0 -- up
           optU = gep + dmat[up][i1][i2+1]
           if optU > optD:
               direct[up][i1+1][i2+1] ='U'
               dmat[up][i1+1][i2+1] = optU
           else:
               direct[up][i1+1][i2+1] ='D'
               dmat[up][i1+1][i2+1] = optD
           #level 2 -- up
           optL = gep + dmat[left][i1+1][i2]
           if optL > optD:
               direct[left][i1+1][i2+1]='L'
               dmat[left][i1+1][i2+1] = optL
           else:
               direct[left][i1+1][i2+1]='D'
               dmat[left][i1+1][i2+1] = optD
   i1=n1
   i2=n2
   s1=s2=[]
   level=diag
   while i1>=0 or i2>=0:
       if direct[level][i1][i2] in ['D','U']: 
           s1=[data1[i1-1]]+s1
           i1d=i1-1
       else:
           i1d=i1
           s1=[[2*CUT_OFF_DELTA]]+s1
       if direct[level][i1][i2] in ['D','L']: 
           s2=[data2[i2-1]]+s2
           i2=i2-1
       else:
           s2=[[2*CUT_OFF_DELTA]]+s2
       i1=i1d
       if direct[level][i1][i2] in ['D']: level = diag
       if direct[level][i1][i2] in ['U']: level = up
       if direct[level][i1][i2] in ['L']: level = left
   return (s1,s2)


def insert_align(which,pos):
    """ Updates the original alignment """
    if not options.seqalign: return
    orig_aligns[which].insert(pos,".")


def translate(trans, x):
    prot = ""
    for i in range(0,len(x.seq)-1,3):
        codon = trans[str(x.seq)[i:i+3].replace('u','t').replace('U','T')]
        prot  = prot+codon
    return prot

def get_aligns(args):
    from Bio.Data import CodonTable
    from Bio.Alphabet import Gapped
    from Bio.Seq import MutableSeq
    stable = CodonTable.unambiguous_dna_by_name["Standard"]
    stable.nucleotide_alphabet = Gapped
    stable.forward_table['---']='-'
    stable.forward_table['XXX']='X'
    stable.forward_table['NNN']='X'
    files = args.split(":")
    align0 = AlignIO.read(open(files[0]), options.seqformat)
    align1 = AlignIO.read(open(files[1]), options.seqformat)
    orig_aligns=[]
    for align in [align0, align1]:
        curr = []
        for seq in align:
            curr.append((seq.id,MutableSeq(translate(stable.forward_table,seq))))
        orig_aligns.append(curr)
    return orig_aligns


def show_align():
    if not options.seqalign: return
    from Bio.Alphabet import Alphabet
    from Bio.Align.Generic import Alignment
    from Bio.Seq import MutableSeq
    alignment = Alignment(Alphabet())
    i=0
    for s in orig_aligns:
        alignment.add_sequence(args[i],str(s))
        i=i+1
    SeqIO.write(alignment,sys.stdout,options.seqformat)

def trace_back(direct):
    i = id = n1
    j = jd = n2
    scan=""
    level = diag
    while (i> 0 or j>0):
       #print i,j,direct[i][j]
       if direct[level][i][j]=='D':
           level=diag
           scan = '.'+scan
           i=i-1
           j=j-1
           id = id - 1
           jd = jd - 1
       elif direct[level][i][j]=='L':
           level=left
           scan = '<'+scan
           insert_align(0,i)
           j=j-1
       elif direct[level][i][j]=='U':
           level = up
           scan = '>'+scan
           insert_align(1,j)
           i=i-1
       elif direct[i][j]=='Z':
           scan = 'Z'+scan
           i=i-1
           j=j-1
    return scan


def doRandom():
   import scipy
   def show_stats(label,data):
       print "%s: Ave %5.2f, standard deviation  is %5.2f"%\
           (label,scipy.average(data),scipy.std(data))
   scores = []
   dmat = [[[0]*(n2+1) for i in range(n1+1)] for j in range(3)]
   print dmat
   direct  = [['D']*(n2+1) for i in range(n1+1)]
   (s1,s2)=do_align(data1, data2, dmat, direct)
   s1 = map(lambda x: x[0], s1)
   s2 = map(lambda x: x[0], s2)
   actual = dmat[n1][n2]
   show_stats(fname1,data1)
   show_stats(fname2,data2)
   print "Correlation is %5.3f"%(scipy.corrcoef(s1,s2)[0][1])
   for i in range(int(options.random)):
       random.shuffle(data2)
       dmat = [[0]*(n2+1) for i in range(n1+1)]
       direct  = [['D']*(n2+1) for i in range(n1+1)]
       do_align(data1, data2, dmat, direct)
       scores.append(dmat[n1][n2])
   ave = scipy.average(scores)
   dev = scipy.std(scores)
   print "Actual=%5.2f. Randomised trials: average %4.1f stdev=%5.2f\n"%(actual,ave,dev)


def doPerturb():
   delta = float(options.perturb)
   for i in range(10):
       data2 = copy.deepcopy(data1)
       for i in range(n2):
           for j in range(len(data2[i])):
               data2[i][j] = random.uniform(data2[i][j]-delta,data2[i][j]+delta)
       dmat = [[0]*(n2+1) for i in range(n1+1)]
       direct  = [['D']*(n2+1) for i in range(n1+1)]
       do_align(data1, data2, dmat, direct)
       print dmat[n1][n2]


def get_windows(s1, s2, window_lens):
    window_lens = map(int,window_lens.split(","))
    N = len(s1)
    sum = [0]
    s = 0
    histo = [0]*11
    for i in range(N):
        d = dist(s1[i],s2[i])
        s=s+d
        sum.append(s)
        histo[int(d*10)]=histo[int(d*10)]+1
    histo[9]=histo[9]+histo[10]
    print dmat[1][n1][n2]
    print dmat[1][n1][n2]/max(n1,n2)
    if options.histo:
        for i in range(10):
            print "%3d%%-%3d%%: %4d"%(i*10,(i+1)*10,histo[i])
    if not options.gnuplot: return
    curr_vals = []
    for b in window_lens:
        curr = []
        for i in range(b/2,N-b/2):
            d = sum[i+b/2]-sum[i-b/2]
            curr.append([i,100*d/b])
        curr_vals.append(curr)
    colours = [7,1,3,4,6,5,2,0,8,9,10,11,12,13,14]
    g('set yrange [0:105]')
    if window_lens[0]<=4:
        line_type = "points lc "
    else:
        line_type = "lines lc "
    plotargs = {"with":"%s %d lw 1"%(line_type,colours[0]),\
                "title":"Window length %d"%window_lens[0]}
    plotd = Gnuplot.PlotItems.Data(curr_vals[0],**plotargs)
    g.plot(plotd)
    for i in range(1,len(window_lens)):
       plotargs = {"with":"lines lc %d"%(colours[i]),"title":"Window length %d"%window_lens[i]}
       plotd = Gnuplot.PlotItems.Data(curr_vals[i],**plotargs)
       g.replot(plotd)
        


def InitGnuPlot():
    if options.gnuplot:
        g = Gnuplot.Gnuplot()
        g.title('Plot of omega similarity versus codon position: %s vs %s'%(fname1,fname2)) 
        g('set data style lines') 
        g('set ylabel "Percentage similarity"')
        g('set xlabel "Codon position"')
        g('set key bottom left')
        if options.eps:
            g("set terminal postscript eps enhanced colour")
            g("set output '%s'"%options.eps)
        return g


def ShowAlignment(fname):
    handle = open(fname)
    seq1 = SeqIO.parse(handle,"fasta")
    seq2 = SeqIO.parse(handle,"fasta")


parser = InitStuff()


(options,args) = parser.parse_args()
gop = float(options.gop)
gep = float(options.gep)
CUT_OFF_DELTA = float(options.cutoff)

if options.regexp == "m2":
    options.regexp = "\A *\d+ ([A-Z]).*(\d+\.\d+) *\+-"
elif options.regexp == "m3":
    options.regexp = "\A *\d+ ([A-Z]).*\) +(\d+\.\d+)"
elif options.regexp == "1":
    options.regexp = "(\A)(\d+\.\d+)"


fname1    = args[0]
(p1, data1)     = get_data(fname1)
n1 = len(data1)
fname2    = args[1]
(p2, data2)     = get_data(fname2)
n2 = len(data2)

if options.gnuplot:
    import Gnuplot
    g = InitGnuPlot()


if options.seqalign:
    from Bio import SeqIO, AlignIO, Seq
    orig_aligns = [Seq.MutableSeq(p1), Seq.MutableSeq(p2)]


if options.random:
    doRandom()
else:
    dmat = [[[0]*(n2+1) for i in range(n1+1)] for j in range(3)]
    direct  = [[['D']*(n2+1) for i in range(n1+1)] for j in range(3)]
    (s1, s2) = do_align(data1,data2, dmat, direct)
    path = trace_back(direct)
    windows = get_windows(s1,s2,options.window_len)

if options.seqalign:
    show_align()

  
