# Supplementary material for: Evolutionary rates at codon sites may be used to align sequences and infer protein domain function
Source: BMC Bioinformatics. 2010 Mar 24;11:151. doi: 10.1186/1471-2105-11-151 (PMC2851608; doi:10.1186/1471-2105-11-151)
Supplement: Additional file 2 — FIRE User Information File. Information for users of FIRE algorithm. [file 1471-2105-11-151-S2.DOC]

FIRE: User Information (April 2009)
===================================

Program details and applications
--------------------------------

For more information regarding the details and applications of FIRE,
see the following publication (at the time or writing this, the
manuscript is in review; once the manuscript is accepted a full
citation will be provided): Durand PM, Hazelhurst S and Coetzer TL:
*Evolutionary rates at codon sites may be used to align sequences and infer protein domain function*.

Implementing FIRE
-----------------

To use the FIRE program all you need to have installed on your
computer is ``fire.py`` (the FIRE program) and Python. There are also
some optional features of FIRE that require additional
installations. BUT if you do not use these optional features you do
not need to install these

* to produce pictorial views of the alignment, you need to install
  Gnuplot, the Python Gnuplot library (and dependencies like numpy and
  scipy). The program uses Gnuplot is imported into the program to
  produce a FIRE plot for the alignment. For information on
  downloading and using Python and Gnuplot on various operating
  systems, you will need to visit the relevant websites. It's fairly
  easy on Apple and Linux distributions and definitely possible on Windows.

* to produces the actual sequence alignment, you must have installed
  the Biopython module


The ``fire.py`` program file is available at Scott Hazelhurst's webpage
``http://dept.ee.wits.ac.za/~scott/fire``. The program is coded in Python
and therefore requires that the Python software is installed on your
operating system (Linux, Windows or Apple). 

Run the program from the command line using the appropriate Linux/Unix
or Windows convention. For example, to run it in a Unix-like operating
system, you would say::

  python fire.py file1 file2

where *file1* and *file2* are the input files.

The input files should be plain text files (not Word or RTF). FIRE
assumes that the omega values are in one of the columns (see below for
the options for specifying which column it's in).

FIRE produces the following output

* a raw and normalised score of the optimal alignment

* optionally, a histogram showing the quality of the alignment

* optionally, a plot of the alignment of the two files (requires Gnuplot).

  The x-axis shows the position of the codons in the two aligned
  sequences. The y-axis shows the percentage similarity.


* optionally, an alignment of the sequences (requires biopython to be installed)


Options
-------

(Note there have been some changes from an earlier version of the
program. There is one change of substance: we have separate gap open
and extension penalties. A superficial but important change is that
the options have been changed so that FIRE can run without reliance on
any external libraries. Before, you could switch off graphical ouptput
if you wanted. Now, you have to opt-in -- this means that the program
will run without any reliance on gnuplot.)

At the moment, it is possible to change a few parameters when running
FIRE. The parameters that can be changed are: the window frame in the
GNUPLOT, plotting histograms in output, the gap penalty, and the max
value in calculating the alignment score.

* -h    

   ``fire.py -h`` gives the usage. Note that the options can be given
   in two forms (e.g. -h / --help and -G / --gnuplot). In this
   document only the short form is shown, but the help option will
   show you the long form)

* -G     

   Produce graphical output

* -w "window-list" 

   What windows should be plotted. FIRE shows the
   similarity between the two sequences at each point. It is useful to
   be able to show not only at each point what the similarity is, but
   also at windows around each point. By default FIRE shows the
   similarity in window length of 1, 5 and 10. So, at position 20 on
   the x-axis, you can see (a) what the similarity is between the two
   sequences at position 20, (b) what the average similarity is
   between the two sequences from position 18 through 22 (window
   length 5), and (b) the average similarity between the two sequences
   from positions 15 through 24 (window length 10).

   You can change which windows are shown with the -w option. You can
   have any number of windows you like. For example, to show windows
   of length 8, 16 and 24 you could say::

     python fire.py  -w "8,16,24" file1 file

   Note that for window lengths of less than size 4, the values are
   shown as points; for window lengths greater than this, the graph is
   shown with lines.

* -e filename

  By default, FIRE uses Gnuplot to show the graph on the screen (using
  X or Aqua). If you want to send output to a file using encapsulated
  PostSript, use the -e option::

    python fire.py -e out.eps fire.py

  send output to a file called out.eps. It is a known (Gnuplot) bug in some
  systems that when EPS output is used only the last window given in
  the -w option is shown.


* -H

  Produce histogram output. This produces a table summarising the
  similarity between the two sequences. It shows for each decile, how
  many of the codon pairs matched with a given level of
  similarity. For example::

    0%- 10%:    3
    10%- 20%:    3
    20%- 30%:    2
    30%- 40%:    0
    40%- 50%:    3
    50%- 60%:    7
    60%- 70%:   10
    70%- 80%:    4
    80%- 90%:   12
    90%-100%:   37

   shows that in a given alignment, 37 of the pairs align with
   similarity between omega values between 90 and 100%, 12 between 80%
   and 90% and so on....

* -g val

  This is the gap open penalty. The default gap open penalty to
  represent indels is -0.5. You can use -g to change this.

  NB: This value may change in future versions of the program

* -x val

  This is the gap extension penalty. The default gap extension penalty
  is -0.1
   
  NB: this value may change in future versions of the program

* -c val

  The maximum omega cut-off value. Default is 1.5. We cap the maximum
  difference between two omega values at 1.5. The rationale for this
  is that a gap of 1.5 or more have similar evolutionary meaning: the
  two sites are under extremely different pressures. While allowing a
  larger cut-off might allow more accuracy in some cases, it makes
  calibrating smaller evolutionary differences difficult. But, you can
  use different values.

* -s 

  Show the alignment. The input sequences are aligned based on the
  FIRE alignment. The input sequence data is taken from the omega
  input files. It is ASSUMED that the amino acid is the second column
  of the input file. If not, the -s option is unlikely to work.

* -f sequenceformat

  Which format the alignment should be produced in. The default
  alignment format is fasta. The allowable values are whatever values
  your current version of Biopython supports. Likely formats are:
  fasta, phylip, clustal, stockholm. Later versions may have genbank,
  nexus and tab.

* -r regexp

  This is used to specify where in the data file, the omega values can
  be found. There are some built-in possibilities


  * 1   The omega value are found in column 1

  * m2  The omega values are found just before a +-
        This is the format that PAML v4 using model M2 produces

  * m3  The omega values are found immediately after a close 
        parenthesis ")". This is the format that PAML using model M3 produces

  The default is m3

  (If you know Python, you can also enter any valid Python regexp. The
  regular expression must have two groupings: the first group should
  find the amino acid for the row (possibly null) and the second group
  the omega value for example "\A *\d+ ([A-Z]).*\) +(\d+\.\d+)")
 
 

Background
----------

Omega values are aligned using a modified Needleman-Wunsch algorithm
on the Omega estimates in the two .txt files. The two sequences of
Omega estimates are aligned so as to maximise the FIRE score, which is
the sum of all individual codon scores. A codon score, cs, measures
the similarity between two aligned omega values in the range
[0,1]. The maximum difference between two omega values has been capped
to OMAX (default 1.5), but is parameterisable.  

Suppose in an alignment of the two sequences at a particular position,
the omega score in sequence 1 is o1 and the omega score in sequence 2
is o2.

Then, cs(o1, o2)= 0, if abs(o1 - o2)> OMAX and 
      cs(o1, o2)= 1 - abs(o1 - o2)/OMAX otherwise.

The score of alignment is the sum of cs values of all aligned
codons. FIRE uses a dynamic programming algorithm to find the best
alignment.

The raw score is computed, as well as a normalised score which is the
raw score divided by the length of the smaller of the two sequences.
